# Supplementary material for: Asymmetric recruitment and actin-dependent cortical flows drive the neuroblast polarity cycle
Source: eLife. 2019 May 8;8:e45815. doi: 10.7554/eLife.45815 (PMC6524966; doi:10.7554/eLife.45815)
Supplement: Figure 2—source data 1. [file elife-45815-fig2-data1.csv]

2B-apical	2B-basal
10	0
7	0
8	0
8	0
7	0
7	0
2	0
7	0
8	1
5	0
9	0
12	0
10	0
7	2
10	0
9	0
7	0
13	0
7	1
7	0
