# Supplementary material for: Asymmetric recruitment and actin-dependent cortical flows drive the neuroblast polarity cycle
Source: eLife. 2019 May 8;8:e45815. doi: 10.7554/eLife.45815 (PMC6524966; doi:10.7554/eLife.45815)
Supplement: Figure 4—figure supplement 1—source data 1. [file elife-45815-fig4-figsupp1-data1.csv]

4-1D-WT	4-1D-Interphase-LatA	4-1D-Prophase-LatA
10	0	3
7	1	7
8	5	5
8	2	2
7	5	2
7	2	7
2	6	7
7	4	7
8	0	6
5	0	8
9	0	9
12	7	5
10	1	7
7	1	1
10	1	11
9	2	7
7	2	4
13	1	2
7	2	4
7	0	1
